# Supplementary material for: Non-canonical TAF complexes regulate active promoters in human embryonic stem cells
Source: eLife. 2012 Nov 13;1:e00068. doi: 10.7554/eLife.00068 (PMC3490149; doi:10.7554/eLife.00068)
Supplement: Supplementary file 1. — List of antibodies, primer sequences and siRNA/shRNAs used in this study. (A) List of antibodies used in this study. (B) Primers sequences for qRT-PCR, ChIP and ChIP-chip validation experiments. (C) Sequences of synthesized siRNAs, and clone ID numbers for shRNAs obtained from Open Biosystems (the luciferase siRNA sequence was previously reported (Elbashir et al., 2001)). DOI: http://dx.doi.org/10.7554/eLife.00068.026 [file elife00068s001.xls]

## Sheet: 1A
Protein	Source (Institution/catalog number)	ChIP	Immunoblot
ACTB	Sigma (A5316)	-	X
MED18	Joan & Ron Conaway (Stowers Institute)	-	X
MED28	Vijaya Ramesh (Harvard Medical School)	-	X
NES	BD Biosciences (611658)	-	X
OCT4	Santa Cruz (sc9081)	-	X
POL2	(8WG16) Covance MMS-126R	X	X
RAB2A	Santa Cruz (sc28567)	-	X
TAF1	Santa Cruz (sc735)	X	-
	Aviva Systems Biology (ARP32473_P050)	-	X
TAF2	Robert Roeder (Rockefeller University)	X	X
	Abnova (H00006873-A01)	-	X
TAF3	Irwin Davidson (IGBMC, France)	X	X
	Bethyl (A302-359A)	X	-
	Aviva Systems Biology (ARP51249_P050)	-	X
TAF4	Santa Cruz (sc736)	-	X
	Santa Cruz (sc136093)	-	X
TAF5	Robert Roeder (Rockefeller University)	-	X
	Sigma-Aldrich (HPA006474)	X	X
TAF6	Robert Roeder (Rockefeller University)	X	X
TAF7	Santa Cruz (sc101167)	X	-
	Robert Roeder (Rockefeller University)	X	X
TAF8	Robert Roeder (Rockefeller University)	X	X
TAF9	Robert Roeder (Rockefeller University)	X	X
TAF10	Abcam (ab51466)	-	X
TAF11	Santa Cruz (sc130406)	X	X
	Robert Roeder (Rockefeller University)	X	X
TAF12	Robert Roeder (Rockefeller University)	-	X
TAF13	Santa Cruz (sc81392)	-	X
TBP	Santa Cruz (sc204)		X
	Santa Cruz (sc273)	X	-
TFIIA	Santa Cruz (sc81398)	-	X
TFIIB	Santa Cruz (sc274)	-	X
TFIIE	Santa Cruz (sc238)	-	X
TFIIF	Santa Cruz (sc136408)	-	X
TFIIH	Santa Cruz (sc271500)	-	X
TUBA	Sigma (T5168)	-	X

## Sheet: 1B
Gene	Forward primer (5' --> 3')	Reverse primer (5' --> 3')
qRT-PCR
AFP	AGCTTGGTGGTGGATGAAAC	GTGGCTTTTGCTTCACAAGG
CGB7	TCACTCCAGCATCCTACAACC	ATGCTCAGCAGCAGCAAC
EEF1A1	TGTCAAGGATGTTCGTCGTG	CGTGTGGCAATCCAATACAG
FSCN1	CACCAAAAAGTGTGCCTTCC	CCACTCGATGTCAAAGTAGCAG
GAPDH	TGCACCACCAACTGCTTAGC	GGCATGGACTGTGGTCATGAG
IGF2	GACACCCTCCAGTTCGTCTG	CGGAAACAGCACTCCTCAAC
MORF4L2	CTTGGAAGGGAAAGAAGGAAG	ATTGCTGTCCACGAGGTTG
NANOG	CAAAGGCAAACAACCCACTT	TCTGCTGGAGGCTGAGGTAT
NES	CAAGACTTCCCTCAGCTTTCAG	TGGGAGCAAAGATCCAAGAC
OCT4	GACAACAATGAAAATCTTCAGGAGA	TTCTGGCGCCGGTTACAGAACCA
PCNA	AGCACCAAACCAGGAGAAAG	CGTGCAAATTCACCAGAAGG
RN18S1	GGCGCCCCCTCGATGCTCTTAG	GCTCGGGCCTGCTTTGAACACTCT
SFPQ	TGCTAAATATGGAGAACCAGGAG	GTATCATCCAGTTCGGCTTTG
SLC25A3	ATGCACCGCTACGACGTGA	CTTTTGCACCCCTCCCATTT
SOX1	GACTGTGAATTCGGTGCTTG	ACCCTGTGATTTGGGAAGTG
TAF1	ACAACATCGGGAAGAGATGC	CAGGACGCTCCTTCATTTTC
TAF2	ATGCAATGAAGCCCTGGTAG	TGGCAAGGGTAAACAGGAAG
TAF3	TGTAACAAGCCTGACGATGG	CTTCTTGTTCGCACACTTGG
TAF4	GCCCAGGAAAAAGAGGAAAG	TTTGTCGCGTGAACTGTCTG
TAF5	TCCGGGTAAAGTTGGAAGTG	TGGGATCTCCTTGTTGGTTG
TAF6	ATGAAGGTGGTGGCTGAATC	AACTTCAAGGCATCCTGTGC
TAF7	GGCAGGGCCATGACTCATTA	TCACTGCTGCTGCTGAGGTC
TAF8	ATCAGCATGGAGGATTCTGG	TGATGTTCTCCTCCCCATTC
TAF9	AGGGGTTGGAAAAACCACAC	TCCGATGATCAGACTTCTCG
TAF10	TGCAGCTGGAAGATTACACG	AATTATGCGTGGGTCTGAGG
TAF11	AAGGTTTTCGTCGGGGAGGT	CGGCTTCCCTCATATGTTTGG
TAF12	AAAGCTTGCACCACAGAAGC	ATTGCTGTCCATTCCCTGAC
TAF13	AATTGGAGGAGGTGCAGAAG	CATCCCCAAAGCCATACATC
TP53	CCAGCCAAAGAAGAAACCAC	TGAGTTCCAAGGCCTCATTC
ChIP
DPPA4	TTCTCTCCACCTCACCTCTTC	CAACCCAGACAAAAGTCACC
EEF1A1	AGCTCGGGATCAAGAATCAC	TGGCCTCTTTACGGGTTATG
FOS	TTGAGCCCGTGACGTTTAC	AGATGCGGTTGGAGTACGAG
FSCN1	CACCTCGCCTATAAAATGTCC	GCCCCTGCTCCTTTGTTC
GAPDH	CTGAGCAGACCGGTGTCACATC	GAGGACTTTGGGAACGACTGAG
INTS6	GCGCTTTTCTCTCTCACACTC	ATGAAAGGATAGGGCCTGAC
KLF4	TCTCTCTGGTCGGGAAACTG	AAAGGCTGTAGCGAAGGAAG
MORF4L2	TCCAACCGCCATAGTAAAGC	TGATTGGCTGAAGGGCATAC
NANOG	AATTCACAAGGGTGGGTCAG	ATGAGGCAACCAGCTCAGTC
OCT4	AGTCTGGGCAACAAAGTGAGA	AGAAACTGAGGAGAAGGATG
PCNA	AGCACCAAACCAGGAGAAAG	CGTGCAAATTCACCAGAAGG
SFPQ	AAGAAGACGCTCAGGAAACG	ATTGGCTATTGGAGCTGTCG
SLC25A3	CGAAGGGCACACATCTTAGG	AAGATGGCGATCACACAACC
SOX2	GTCGCTAGAAACCCATTTATTCC	CTGCCTTGACAACTCCTGATAC
TBP	GTGTACGCGTGAGGGCAGAACTGGCGGA	ATATCTCGAGGCGAACCTGCCCGACCT
TLE4	GTTGTTGGCTGCTTTCTTCC	TCAAACTCTGCGAACACCAC
TP53	GGAGGAAGCAAAGGAAATGG	CAATTCTGCCCTCACAGCTC
ZIC3	TCCCGCTCGGTTTATGTG	TCTTCGCCTCCAGAGTAATG
GDM*	AAACAAGCATCAGGGTGGAC	GATCCCACAAAGGAAAGGAAC
ChIP-chip site validation
AAAS	GCGGAACTCAACGGAAGTG	CGCAGGAAGAAGCTTTGG
APOBEC3G	CTGGCTGCAATGACTTTCTC	TCACCCTCTTTCTGGTTTTCTC
APOE	GGCCTCCAGGTAGTCTCAGG	CCCTTCCCAGGTCCAGTC
ATG4A	GACACACACCCCTCCATTTC	AGAAAAGGGAACGAGGAAGG
BRD2	CATGCTGAACTCGTATGGAGAG	TTGTCCATATCCCCAGCTTC
CBWD3 (A1)	CTAAGGGACGAGGCAGTTCTC	AACCGCTGGGACCAACAC
CBWD3 (A2)	CTGCTTCTTCTTGCTTTTGAGC	GGCAAAGAACCAACCCATTC
CCND2	GAGAGCGAGACCAGTTTTAAGG	AGAGAAGGTGGAGCAGAAGG
CCNT2	TCTCGCTGGTTCTTTACTCG	CTCTTTATCCGCCTCCACTC
CHD9	GGCAGCCAAGGTAGGATTC	ACTCCTCCGGTTATCTCTGC
DDTL	AAATTCGTGTCCAGCTCCAG	TCTGTCCAGCCAATGAGAAG
DDX11	CAAACCACGCCCCTGTAG	GTGAAAGGCAGCCGGAAC
DDX12P	GTCCCCACACAGGGGTTC	CTGGTGAAATCGCAAACTGG
EIF3C	TTGTCCTGGTTCCTCCTCTG	TTGAATGCCACTGTGTGTCC
ESR2	GTTTCTAGCCACATGCAAAGG	CAAGGAAAACGTGGAGGAAG
EXOSC3	AAGGTGGCAGTGATTGTGG	GAAGTGGAGGCTTTTCGATG
FIZ1	GCAGAGTCAGTGCTCACAGG	AAGAGACTTGGAGAGAGGGATG
FUS	TCGGTACTCAGCGGTGTTG	CTCGCGCCCTTACCTACC
GAB1	GCTCTGGGGAGGTCTTGTC	GACTCAGCGGGACTCTGC
GOLGA6	GCCTCCTTTCCCTTTCATC	AATGCAGAATAGGGGTGTGG
GRN	ATCCCTAGAAATGGGGTGTG	AGCCTGGAATGCTGTGTTTC
IFRD1	CTATTGTTGTGAAGGCCAACC	AATGAACCAGGAGCCAGAAG
LENG1	CCTCTTTGCACTTCCGATTG	GCTGTGATAAAGGGCGTCTC
MADD	TAGGATCCGGTTGCCTTTC	GCCAAAGGAAAAACCAAGG
MATR3	TAGGCGTGAAGCGGGTAAG	GGGAGCGAGCAAGAAAGG
MED17	GTGCGTTCTGGGAAAGTTG	AAAAACGAGGTACGAAGAGGAG
MPI	ACATTTCCCGTGAAGCTCTG	CCAGGATTAAGCACGTATGC
MST1	TTCCGGCAATAGTTGTCGTC	AGAGTCCCAGGGTCTTGTTC
NAB1	AGAGTTTTGCAGCCACCTTC	CGGAAAGGGAAGATACCCAAG
NECAP2	TGTCTTGAGCCGGGTTTC	ACTTCCACCGTTCCTCTGTC
NFYC	ATCTCGAGCTCCCGAAAGG	CTCGCGAGAATTGGGAAG
PTMA	AGCCATCTTTGCATTGTTCC	AGGGACTCTGGCGATAAAGC
RBM39 (A1)	TGTGTGTGTATGTGTGCTGGTG	TCGACAAGCTCCCTGAAATG
RBM39 (A2)	TGCTTTTGTTGGCCTGTTG	AAGGGCTTGTTGGCAAATAC
RNF123	AAATAGGGGTGGAGGTAACAGG	GCTCAGACGGTCCTTAAAACG
SF3B1	GCCATTTTGTCCACTCGAAC	AGCCCCCAGCTATTTTTCTC
SMG9	GGGGAGATGAGTAGGGAAATG	GAAGAGGCACAACTCGAACC
SUOX	TCTTAGCAACCTGCCTGTCTC	TCACTCCCCTCAGCTTATCC
THOC1 (A1)	AAACTCCCAACTGCCAGCTC	AAGCCAGGAGCAACGAGAC
THOC1 (A2)	CATGGACCAGAAATGCCAAG	ACCACCTGCCTTGGATAGAG
TRIB1	CGGCTTCCCAACTGTTTAC	TTCTCCTTTTCCTCCACCTC
XIAP	GCGTGAGGGAGACGAAGG	GAGCCCCAATCTGGAAATG
ZNF260 (A1)	GATTCCGTCCGGTTCTGAG	CATGGCAAGTCGGAGATTC
ZNF260 (A2)	ATCCACAGGAGCTGCAAAAC	GGATGTTATGGTTGGGGAAC
* Gene desert locus located on human chromosome 16: 60,852,055-60,852,160

## Sheet: 1C
siRNAs
Gene	Sense strand (5' --> 3')	Antisense strand (5' --> 3')
Luciferase*	UCGAAGUAUUCCGCGUACGdTdT	CGUACGCGGAAUACUUCGAdTdT
TAF1	GAGGCAAAUUACCGUAAAUdTdT	AUUUACGGUAAUUUGCCUCdTdT
TAF2-1	GGCCUUCAUUUCCCAUCAUdTdT	AUGAUGGGAAAUGAAGGCCdTdT
TAF2-2	CGCCUCUCCUACAGAAAUUdTdT	AAUUUCUGUAGGAGAGGCGdTdT
TAF3-1	GAGGCAGAUCCCUACAAGUdTdT	ACUUGUAGGGAUCUGCCUCdTdT
TAF3-2	GCCAGAUCCUUUCGAAUUUdTdT	AAAUUCGAAAGGAUCUGGCdTdT
TAF4	GGCCUGUGGAUACUCUUAAdTdT	UUAAGAGUAUCCACAGGCCdTdT
TAF5-1	GCAGAGUUGUCCCAACUUUdTdT	AAAGUUGGGACAACUCUGCdTdT
TAF5-2	GGAUAAUACAGUUCGAUUAdTdT	UAAUCGAACUGUAUUAUCCdTdT
TAF6-1	CCGGGAGCUUUACUUCUAUdTdT	AUAGAAGUAAAGCUCCCGGdTdT
TAF6-2	GAGCAACAUUGACCGGAUUdTdT	AAUCCGGUCAAUGUUGCUCdTdT
TAF7-1	GAGCCAGUUUAUCUUACGUdTdT	ACGUAAGAUAAACUGGCUCdTdT
TAF7-2	GGCAUUGCAUCUGAUUUAAdTdT	UUAAAUCAGAUGCAAUGCCdTdT
TAF8	CCCUGCCGAUAACUAUCAUdTdT	AUGAUAGUUAUCGGCAGGGdTdT
TAF9	CUGCCAAUGAAUCAUCAAAdTdT	UUUGAUGAUUCAUUGGCAGdTdT
TAF10	GACCGCAAGUACACUCUAAdTdT	UUAGAGUGUACUUGCGGUCdTdT
TAF11-1	GAAGCCGUUAGAAGGUUAAdTdT	UUAACCUUCUAACGGCUUCdTdT
TAF11-2	GUGCCCAGCUAACUUAUUUdTdT	AAAUAAGUUAGCUGGGCACdTdT
TAF12	GCUUUACAGAGAAGCAUAUdTdT	AUAUGCUUCUCUGUAAAGCdTdT
TAF13	GAUGACCAGAAUCCUUAUAdTdT	UAUAAGGAUUCUGGUCAUCdTdT
shRNAs
Gene	Open Biosystems clone ID	Sense strand (5'--> 3')
TAF2-1	TRCN0000053138	GCAACCAAGAAGCTGCAAATA
TAF2-2	TRCN0000053139	CGTCTGCATCAACAACATAAA
TAF3-1	TRCN0000016610	GCGAACAAGAAGAAGGACAAA
TAF3-2	TRCN0000016612	CAGAAGACTAAATCACCTAAA
TAF5-1	TRCN0000016185	GCCACACTGATACAGTCTGTT
TAF5-2	TRCN0000016186	CCGCGTAGTAAGCAACAGATA
TAF6-1	TRCN0000016268	CCCCGGATTCCCACACATGCA
TAF6-2	TRCN0000016269	GCCACGGTTCAGTACCTTTAT
TAF7-1	TRCN0000014543	GCAGGATTGTATAGGCAGAAA
TAF7-2	TRCN0000014546	GCTAGAATCACTCCTAGAGAA
TAF11-1	TRCN0000014638	CCTATGTTACTGACGGAAGAA
TAF11-2	TRCN0000014639	CCACCACTACAACCCAAACAT
* The luciferase siRNA sequence was previously reported (Elbashir et al., 2001)
